# Supplementary material for: Non-Expresser of PR-Genes 1 Positively Regulates Abscisic Acid Signaling in Arabidopsis thaliana
Source: Plants (Basel). 2022 Mar 18;11(6):815. doi: 10.3390/plants11060815 (PMC8950481; doi:10.3390/plants11060815)
Supplement: Supplementary file 1 [file plants-11-00815-s001.zip]

Archive with 1 entries (1 files):
- plants-1528354-supplementary.pdf
